# Supplementary material for: Sclerotia-Mediated Soil Microbiome Modulation in Rice–Rapeseed Cropping Systems
Source: J Fungi (Basel). 2025 Oct 21;11(10):755. doi: 10.3390/jof11100755 (PMC12565633; doi:10.3390/jof11100755)
Supplement: Supplementary file 1 [file jof-11-00755-s001.zip]

Archive with 1 entries (1 files):
- jof-3893663-supplementary.pdf
